# Supplementary material for: ﻿Phylogeny and comparative analysis of mitochondrial genomes of Gomphus spp. Pers. (Basidiomycota, Agaricomycetes), with descriptions of G. matijun J.W. Liu & F.Q. Yu and G. bijiensis sp. nov
Source: MycoKeys. 2025 Nov 13;124:357–81. doi: 10.3897/mycokeys.124.158670 (PMC12635650; doi:10.3897/mycokeys.124.158670)
Supplement: XML Treatment for Gomphus bijiensis [file mycokeys.124.158670-treatment1.xml]

<!DOCTYPE tp:taxon-treatment
  PUBLIC "-//TaxonX//DTD Taxonomic Treatment Publishing DTD v0 20100105//EN" "tax-treatment-NSO.dtd">
<tp:taxon-treatment xmlns:tp="http://www.plazi.org/taxpub"><tp:treatment-meta><kwd-group><label>Taxon classification</label><kwd>
                <named-content content-type="kingdom">Fungi</named-content>
              </kwd><kwd>
                <named-content content-type="order">Gomphales</named-content>
              </kwd><kwd>
                <named-content content-type="family">Gomphaceae</named-content>
              </kwd></kwd-group><mixed-citation publication-type="journal"><person-group><name><surname>Wang</surname><given-names>Xianyi</given-names></name><name><surname>Guo</surname><given-names>Zhongyao</given-names></name><name><surname>Tao</surname><given-names>Jiawei</given-names></name><name><surname>Guo</surname><given-names>Yunhan</given-names></name><name><surname>Wang</surname><given-names>Guoyu</given-names></name><name><surname>Xu</surname><given-names>Guangyin</given-names></name><name><surname>Li</surname><given-names>Qirui</given-names></name><name><surname>Liu</surname><given-names>Hongmei</given-names></name></person-group><article-title>﻿Phylogeny and comparative analysis of mitochondrial genomes of <italic><tp:taxon-name><tp:taxon-name-part taxon-name-part-type="genus" reg="Gomphus">Gomphus</tp:taxon-name-part></tp:taxon-name></italic> spp. Pers. (<tp:taxon-name><tp:taxon-name-part taxon-name-part-type="phylum">Basidiomycota</tp:taxon-name-part></tp:taxon-name>, <tp:taxon-name><tp:taxon-name-part taxon-name-part-type="class">Agaricomycetes</tp:taxon-name-part></tp:taxon-name>), with descriptions of <italic><tp:taxon-name><tp:taxon-name-part taxon-name-part-type="genus" reg="Gomphus">G.</tp:taxon-name-part> <tp:taxon-name-part taxon-name-part-type="species" reg="matijun">matijun</tp:taxon-name-part></tp:taxon-name></italic> J.W. Liu &amp; F.Q. Yu and <italic><tp:taxon-name><tp:taxon-name-part taxon-name-part-type="genus" reg="Gomphus">G.</tp:taxon-name-part> <tp:taxon-name-part taxon-name-part-type="species" reg="bijiensis">bijiensis</tp:taxon-name-part></tp:taxon-name></italic> sp. nov.</article-title><source>MycoKeys</source><day>13</day><month>11</month><year>2025</year><volume>124</volume><fpage>357</fpage><lpage>381</lpage><pub-id pub-id-type="doi">10.3897/mycokeys.124.158670</pub-id></mixed-citation></tp:treatment-meta><tp:nomenclature><label>﻿</label><tp:taxon-name><object-id xmlns:xlink="http://www.w3.org/1999/xlink" content-type="arpha" xlink:type="simple">D5E8CDE3-C127-56CC-82A3-71FEBF01F562</object-id>
              <tp:taxon-name-part taxon-name-part-type="genus" reg="Gomphus">Gomphus</tp:taxon-name-part>
              <tp:taxon-name-part taxon-name-part-type="species" reg="bijiensis">bijiensis</tp:taxon-name-part>
              <object-id xmlns:xlink="http://www.w3.org/1999/xlink" xlink:type="simple">Fungal Names: FN 572719</object-id>
            </tp:taxon-name><tp:taxon-authority>Wang, Guo &amp; Liu</tp:taxon-authority><tp:taxon-status xmlns:xlink="http://www.w3.org/1999/xlink" xlink:type="simple">sp. nov.</tp:taxon-status><xref ref-type="fig" rid="F2">Fig. 2a–c</xref></tp:nomenclature><tp:treatment-sec sec-type="diagnosis" id="SECID0E3WAE"><title>Diagnosis.</title><p><italic><tp:taxon-name><tp:taxon-name-part taxon-name-part-type="genus" reg="Gomphus">Gomphus</tp:taxon-name-part> <tp:taxon-name-part taxon-name-part-type="species" reg="bijiensis">bijiensis</tp:taxon-name-part></tp:taxon-name></italic> is phylogenetically distinct from <italic><tp:taxon-name><tp:taxon-name-part taxon-name-part-type="genus" reg="Gomphus">G.</tp:taxon-name-part> <tp:taxon-name-part taxon-name-part-type="species" reg="indicus">indicus</tp:taxon-name-part></tp:taxon-name></italic> K. Das, Hembrom &amp; R. Kujur and <italic><tp:taxon-name><tp:taxon-name-part taxon-name-part-type="genus" reg="Gomphus">G.</tp:taxon-name-part> <tp:taxon-name-part taxon-name-part-type="species" reg="matijun">matijun</tp:taxon-name-part></tp:taxon-name></italic> (bootstrap support = 100) and differs morphologically in having (1) smaller basidiocarps (6–11 cm vs. up to 15 cm in <italic><tp:taxon-name><tp:taxon-name-part taxon-name-part-type="genus" reg="Gomphus">G.</tp:taxon-name-part> <tp:taxon-name-part taxon-name-part-type="species" reg="indicus">indicus</tp:taxon-name-part></tp:taxon-name></italic>), (2) a darker violet to purplish-brown pileus (6F6–7E8 vs. lighter brownish-orange in <italic><tp:taxon-name><tp:taxon-name-part taxon-name-part-type="genus" reg="Gomphus">G.</tp:taxon-name-part> <tp:taxon-name-part taxon-name-part-type="species" reg="matijun">matijun</tp:taxon-name-part></tp:taxon-name></italic>), and (3) smaller, more prominently warted basidiospores [(7.5–)8.0–9.8(–10.5) × (4.5–)5.0–6.0(–6.5) μm vs. larger and less ornamented spores in <italic><tp:taxon-name><tp:taxon-name-part taxon-name-part-type="genus" reg="Gomphus">G.</tp:taxon-name-part> <tp:taxon-name-part taxon-name-part-type="species" reg="indicus">indicus</tp:taxon-name-part></tp:taxon-name></italic>].</p></tp:treatment-sec><tp:treatment-sec sec-type="etymology" id="SECID0EEZAE"><title>Etymology.</title><p>The epithet <italic>bijiensis</italic> refers to the type location, Guizhou Province, PR of China.</p></tp:treatment-sec><tp:treatment-sec sec-type="Holotype" id="SECID0EUZAE"><title>Holotype.</title><p><bold>PR of China</bold> • Guizhou Province, Bijie City, collected on soil under a <italic><tp:taxon-name><tp:taxon-name-part taxon-name-part-type="genus" reg="Pinus">Pinus</tp:taxon-name-part></tp:taxon-name></italic> forest, August 2023, coll. MY1010 (Herbarium of Guizhou Medical University).</p></tp:treatment-sec><tp:treatment-sec sec-type="description" id="SECID0ED1AE"><title>Description.</title><p>Basidiocarps are robust, funnel-shaped to irregularly lobed, pileus 6–11 cm diam., violet to purplish-brown (Munsell: 6F6–7E8), surface rugulose to wrinkled. Hymenophore with blunt, forked folds, lacking lamellae, concolorous with pileus but paler at maturity. Stipe 4–9 × 1.5–2.5 cm, solid, tapering toward base, surface whitish to cream (4A2–4A3) with brown fibrils. Flesh white, unchanging. Basidiospores (7.5–)8.0–9.8(–10.5) × (4.5–)5.0–6.0(–6.5) μm, Q = 1.45–1.72, Qm = 1.58 ± 0.06 (n = 50), ellipsoid to broadly ellipsoid, hyaline, thick-walled, with irregular warted ornamentation. Basidia 35–42 × 7–9 μm, clavate, 4-spored, with basal clamp connections. Hyphae in trama hyaline, 3–6 μm wide, with irregularly thickened walls, clamp connections present.</p><fig id="F2" position="float" orientation="portrait"><object-id xmlns:xlink="http://www.w3.org/1999/xlink" content-type="doi" xlink:type="simple">10.3897/mycokeys.124.158670.figure2</object-id><object-id xmlns:xlink="http://www.w3.org/1999/xlink" content-type="arpha" xlink:type="simple">9114005A-8703-511E-B86D-AC880D985AE6</object-id><label>Figure 2.</label><caption><p><italic><tp:taxon-name><tp:taxon-name-part taxon-name-part-type="genus" reg="Gomphus">Gomphus</tp:taxon-name-part> <tp:taxon-name-part taxon-name-part-type="species" reg="bijiensis">bijiensis</tp:taxon-name-part></tp:taxon-name></italic>, a. Fresh samples; b. SEM images of basidiospores showing warted ornamentation; c. SEM images of mycelial structure.</p></caption><graphic xmlns:xlink="http://www.w3.org/1999/xlink" xlink:href="mycokeys-124-357-g002.jpg" position="float" orientation="portrait" xlink:type="simple" id="oo_1465156.jpg"><uri content-type="original_file" xlink:type="simple">https://binary.pensoft.net/fig/1465156</uri></graphic></fig></tp:treatment-sec><tp:treatment-sec sec-type="distribution" id="SECID0EA2AE"><title>Habit, habitat, and distribution.</title><p>Growing gregariously on soil in mixed <italic><tp:taxon-name><tp:taxon-name-part taxon-name-part-type="genus" reg="Pinus">Pinus</tp:taxon-name-part></tp:taxon-name></italic> forests. Known only from the type locality in Bijie City, Guizhou Province, PR of China (approx. <named-content xmlns:xlink="http://www.w3.org/1999/xlink" content-type="dwc:verbatimCoordinates" xlink:type="simple"><named-content content-type="geo-json" specific-use="{&#34;type&#34;:&#34;Point&#34;,&#34;coordinates&#34;:[103.813889,27.086111]}" id="NCID0EQ2AE" xlink:type="simple">27°05'10"N, 103°48'50"E</named-content></named-content>).</p></tp:treatment-sec><tp:treatment-sec sec-type="notes" id="SECID0EV2AE"><title>Notes.</title><p><italic><tp:taxon-name><tp:taxon-name-part taxon-name-part-type="genus" reg="Gomphus">Gomphus</tp:taxon-name-part> <tp:taxon-name-part taxon-name-part-type="species" reg="bijiensis">bijiensis</tp:taxon-name-part></tp:taxon-name></italic> is phylogenetically closely related to <italic><tp:taxon-name><tp:taxon-name-part taxon-name-part-type="genus" reg="Gomphus">G.</tp:taxon-name-part> <tp:taxon-name-part taxon-name-part-type="species" reg="indicus">indicus</tp:taxon-name-part></tp:taxon-name></italic> and <italic><tp:taxon-name><tp:taxon-name-part taxon-name-part-type="genus" reg="Gomphus">G.</tp:taxon-name-part> <tp:taxon-name-part taxon-name-part-type="species" reg="matijun">matijun</tp:taxon-name-part></tp:taxon-name></italic>, but both molecular and morphological data support its recognition as a distinct species. It differs from <italic><tp:taxon-name><tp:taxon-name-part taxon-name-part-type="genus" reg="Gomphus">G.</tp:taxon-name-part> <tp:taxon-name-part taxon-name-part-type="species" reg="indicus">indicus</tp:taxon-name-part></tp:taxon-name></italic> in its smaller basidiocarps, darker pileus coloration, and more prominently ornamented spores, while it differs from <italic><tp:taxon-name><tp:taxon-name-part taxon-name-part-type="genus" reg="Gomphus">G.</tp:taxon-name-part> <tp:taxon-name-part taxon-name-part-type="species" reg="matijun">matijun</tp:taxon-name-part></tp:taxon-name></italic> in pileus colour (deep violet to purplish-brown vs. brownish-orange), narrower stipe, and smaller spore size. The combination of these diagnostic traits, along with strong bootstrap support in phylogenetic analysis, justifies recognition of <italic><tp:taxon-name><tp:taxon-name-part taxon-name-part-type="genus" reg="Gomphus">G.</tp:taxon-name-part> <tp:taxon-name-part taxon-name-part-type="species" reg="bijiensis">bijiensis</tp:taxon-name-part></tp:taxon-name></italic> as a novel species.</p></tp:treatment-sec></tp:taxon-treatment>
