# Supplementary material for: ﻿Phylogeny and comparative analysis of mitochondrial genomes of Gomphus spp. Pers. (Basidiomycota, Agaricomycetes), with descriptions of G. matijun J.W. Liu & F.Q. Yu and G. bijiensis sp. nov
Source: MycoKeys. 2025 Nov 13;124:357–81. doi: 10.3897/mycokeys.124.158670 (PMC12635650; doi:10.3897/mycokeys.124.158670)
Supplement: XML Treatment for Gomphus matijun [file mycokeys.124.158670-treatment2.xml]

<!DOCTYPE tp:taxon-treatment
  PUBLIC "-//TaxonX//DTD Taxonomic Treatment Publishing DTD v0 20100105//EN" "tax-treatment-NSO.dtd">
<tp:taxon-treatment xmlns:tp="http://www.plazi.org/taxpub"><tp:treatment-meta><kwd-group><label>Taxon classification</label><kwd>
                <named-content content-type="kingdom">Fungi</named-content>
              </kwd><kwd>
                <named-content content-type="order">Gomphales</named-content>
              </kwd><kwd>
                <named-content content-type="family">Gomphaceae</named-content>
              </kwd></kwd-group><mixed-citation publication-type="journal"><person-group><name><surname>Wang</surname><given-names>Xianyi</given-names></name><name><surname>Guo</surname><given-names>Zhongyao</given-names></name><name><surname>Tao</surname><given-names>Jiawei</given-names></name><name><surname>Guo</surname><given-names>Yunhan</given-names></name><name><surname>Wang</surname><given-names>Guoyu</given-names></name><name><surname>Xu</surname><given-names>Guangyin</given-names></name><name><surname>Li</surname><given-names>Qirui</given-names></name><name><surname>Liu</surname><given-names>Hongmei</given-names></name></person-group><article-title>﻿Phylogeny and comparative analysis of mitochondrial genomes of <italic><tp:taxon-name><tp:taxon-name-part taxon-name-part-type="genus" reg="Gomphus">Gomphus</tp:taxon-name-part></tp:taxon-name></italic> spp. Pers. (<tp:taxon-name><tp:taxon-name-part taxon-name-part-type="phylum">Basidiomycota</tp:taxon-name-part></tp:taxon-name>, <tp:taxon-name><tp:taxon-name-part taxon-name-part-type="class">Agaricomycetes</tp:taxon-name-part></tp:taxon-name>), with descriptions of <italic><tp:taxon-name><tp:taxon-name-part taxon-name-part-type="genus" reg="Gomphus">G.</tp:taxon-name-part> <tp:taxon-name-part taxon-name-part-type="species" reg="matijun">matijun</tp:taxon-name-part></tp:taxon-name></italic> J.W. Liu &amp; F.Q. Yu and <italic><tp:taxon-name><tp:taxon-name-part taxon-name-part-type="genus" reg="Gomphus">G.</tp:taxon-name-part> <tp:taxon-name-part taxon-name-part-type="species" reg="bijiensis">bijiensis</tp:taxon-name-part></tp:taxon-name></italic> sp. nov.</article-title><source>MycoKeys</source><day>13</day><month>11</month><year>2025</year><volume>124</volume><fpage>357</fpage><lpage>381</lpage><pub-id pub-id-type="doi">10.3897/mycokeys.124.158670</pub-id></mixed-citation></tp:treatment-meta><tp:nomenclature><label>﻿</label><tp:taxon-name><object-id xmlns:xlink="http://www.w3.org/1999/xlink" content-type="arpha" xlink:type="simple">3D224910-4B39-55BF-8D58-B8A019E5D49C</object-id>
              <tp:taxon-name-part taxon-name-part-type="genus" reg="Gomphus">Gomphus</tp:taxon-name-part>
              <tp:taxon-name-part taxon-name-part-type="species" reg="matijun">matijun</tp:taxon-name-part>
              <object-id xmlns:xlink="http://www.w3.org/1999/xlink" content-type="mycobank" xlink:type="simple">841963</object-id>
            </tp:taxon-name><tp:taxon-authority>J.W. Liu &amp; F.Q. Yu, in Liu, Luangharn, Wan, Wang &amp; Yu, Mycoscience 63 (6): 294 (2022)</tp:taxon-authority><xref ref-type="fig" rid="F3">Fig. 3a–c</xref></tp:nomenclature><tp:treatment-sec sec-type="notes" id="SECID0EK6AE"><title>Notes.</title><p><italic><tp:taxon-name><tp:taxon-name-part taxon-name-part-type="genus" reg="Gomphus">Gomphus</tp:taxon-name-part> <tp:taxon-name-part taxon-name-part-type="species" reg="matijun">matijun</tp:taxon-name-part></tp:taxon-name></italic> was recently described from Guizhou Province, southern PR of China (<xref ref-type="bibr" rid="B16">Liu et al. 2022</xref>). This species is characterized by unipileate fruiting bodies at maturity, ellipsoidal to elongate basidiospores measuring 9–11 × 6–7 μm, and predominantly 2-spored basidia. In this study, we included <italic><tp:taxon-name><tp:taxon-name-part taxon-name-part-type="genus" reg="Gomphus">G.</tp:taxon-name-part> <tp:taxon-name-part taxon-name-part-type="species" reg="matijun">matijun</tp:taxon-name-part></tp:taxon-name></italic> as a comparative taxon to evaluate the phylogenetic placement of <italic><tp:taxon-name><tp:taxon-name-part taxon-name-part-type="genus" reg="Gomphus">Gomphus</tp:taxon-name-part></tp:taxon-name></italic> using mitochondrial genome data. We carefully examined both fresh and dried specimens, confirming their identity by comparison of <abbrev xmlns:xlink="http://www.w3.org/1999/xlink" xlink:title="nuclear rDNA internal transcribed spacer" id="ABBRID0ESAAG" xlink:type="simple">ITS</abbrev> and <abbrev xmlns:xlink="http://www.w3.org/1999/xlink" xlink:title="nuclear rDNA large subunit" id="ABBRID0EWAAG" xlink:type="simple">LSU</abbrev> sequences with published data. A photo plate of fresh samples, SEM images of basidiospores showing warted ornamentation, and SEM images of the mycelial structure are given (Fig. <xref ref-type="fig" rid="F3">3</xref>). For the complete morphological description, readers are referred to the original publication (<xref ref-type="bibr" rid="B16">Liu et al. 2022</xref>).</p><fig id="F3" position="float" orientation="portrait"><object-id xmlns:xlink="http://www.w3.org/1999/xlink" content-type="doi" xlink:type="simple">10.3897/mycokeys.124.158670.figure3</object-id><object-id xmlns:xlink="http://www.w3.org/1999/xlink" content-type="arpha" xlink:type="simple">A5C880C1-F5DF-5823-9F69-12B3E76C68D2</object-id><label>Figure 3.</label><caption><p><italic><tp:taxon-name><tp:taxon-name-part taxon-name-part-type="genus" reg="Gomphus">Gomphus</tp:taxon-name-part> <tp:taxon-name-part taxon-name-part-type="species" reg="matijun">matijun</tp:taxon-name-part></tp:taxon-name></italic>, a. Fresh samples; b. SEM images of basidiospores showing warted ornamentation; c. SEM images of mycelial structure.</p></caption><graphic xmlns:xlink="http://www.w3.org/1999/xlink" xlink:href="mycokeys-124-357-g003.jpg" position="float" orientation="portrait" xlink:type="simple" id="oo_1465157.jpg"><uri content-type="original_file" xlink:type="simple">https://binary.pensoft.net/fig/1465157</uri></graphic></fig></tp:treatment-sec><ref-list><ref id="B16"><mixed-citation xmlns:xlink="http://www.w3.org/1999/xlink" xlink:type="simple"><person-group><name name-style="western"><surname>Liu</surname><given-names>JW</given-names></name><name name-style="western"><surname>Luangharn</surname><given-names>T</given-names></name><name name-style="western"><surname>Wan</surname><given-names>SP</given-names></name><name name-style="western"><surname>Wang</surname><given-names>R</given-names></name><name name-style="western"><surname>Yu</surname><given-names>FQ</given-names></name></person-group> (<year>2022</year>) <article-title>A new edible species of <italic><tp:taxon-name><tp:taxon-name-part taxon-name-part-type="genus">Gomphus</tp:taxon-name-part></tp:taxon-name></italic> (<tp:taxon-name><tp:taxon-name-part taxon-name-part-type="family">Gomphaceae</tp:taxon-name-part></tp:taxon-name>) from southwestern China.</article-title><source>Mycoscience</source><volume>63</volume>(<issue>6</issue>): <fpage>293</fpage>–<lpage>297</lpage>. <ext-link xlink:href="10.47371/mycosci.2022.09.002" ext-link-type="doi" xlink:type="simple">https://doi.org/10.47371/mycosci.2022.09.002</ext-link></mixed-citation></ref></ref-list></tp:taxon-treatment>
