# Supplementary material for: ﻿Phylogeny and comparative analysis of mitochondrial genomes of Gomphus spp. Pers. (Basidiomycota, Agaricomycetes), with descriptions of G. matijun J.W. Liu & F.Q. Yu and G. bijiensis sp. nov
Source: MycoKeys. 2025 Nov 13;124:357–81. doi: 10.3897/mycokeys.124.158670 (PMC12635650; doi:10.3897/mycokeys.124.158670)
Supplement: Supplementary material 1 — Additional file [file mycokeys-124-357-s001.xlsx]

## Sheet: Table S1
Table S1 List of Species and Sequences Based on ITS and LSU for Phylogenetic Tree Construction
Taxonomy	Voucher/strain	Location	References	GenBank Number
				nrLSU	nrITS
Gomphus bijiensis	MY1010	China	Present study	PV661541	PV661541
G. brunneus	BR034190-46	USA	Giachini et al. (2004)	AY574680	-
G. clavatus	LL 115	China	Kang et al. (2016)	-	KX008988
G. clavatus	G 071	USA	Unpublished	AY647207	-
G. clavatus	EL 64/03	Sweden	Larsson et al. (2007)	EU118628	-
G. clavatus	-	USA	Hosaka et al. (2008)	DQ218487	-
G. indicus	SSYPS_05	India	Singh et al. (2024)	OQ781891	OR568453
G. indicus	SSYPS_07	India	Singh et al. (2024)	OQ786786	OR563689
G. ludovicianus	TENN 69161	USA	Unpublished	NG059516	NR169660
G. ludovicianus	DPL11067	USA	Unpublished	KJ655578	KJ655571
G. ludovicianus	TFB14476	USA	Unpublished	KJ655580	-
G. ludovicianus	DPL11087	USA	Unpublished	-	KJ655572
G. matijun	HKAS122604	China	Liu et al. (2022)	OL672986	OL673001
G. matijun	HKAS122605	China	Liu et al. (2022)	OL672985	OL673002
G. orientalis	HKAS122603	China	Liu et al. (2021)	-	OL860987
G. orientalis	HKAS90958	China	Liu et al. (2021)	-	OL860986
G. violaceus	HKAS104313	China	Liu et al. (2021)	OQ858495	OQ858428
G. violaceus	HKAS122947	China	Liu et al. (2021)	OQ858496	OQ858429
G. violaceus	HKAS53267	China	Fan et al. (2023)	-	OQ858430
G. orientalis	HKAS90876	China	Liu et al. (2021)	OL672987	-
G. orientalis	HKAS90958	China	Liu et al. (2020)	OL672988	-
G. incrassipes	MA 79908	Spain	Martin	-	MH322660
Phaeoclavulina abietina	U 066	USA	Unpublished	-	KY510818
P. abietina	OSC 140661	USA	Unpublished	-	JX310379
P. aeruginea	MHHNU6887	China	Liu et al. (2022)	ON262781	ON262784
P. aeruginea	MHHNU8909 (T)	China	Liu et al. (2022)	ON262782	ON262785
P. africana	TENN 39621	USA	Giachini et al. (2010)	AY574653	-
P. cinnamomea	MHHNU10376 (T)	China	Liu et al. (2022)	ON262783	ON262786
P. corrugata	SJ99002	-	Larsson et al. (2004)	AY586707	-
P. flaccida	AMB 18544	Italy	Franchi et al. (2022)	MT053213	MT055926
P. flaccida	AMB 18645	Italy	Franchi et al. (2022)	MW092705	MW115424
P. fulva	BJTC C274 (T)	China	Zhou et al. (2025)	PQ287857	PQ287852
P. fulva	BJTC ZH1138	China	Zhou et al. (2025)	PQ287859	PQ287855
P. jilinensis	MHHNU9164	China	Deng et al. (2024)	PP800480	PP809803
P. macrospora	AMB 18614	Italy	Franchi et al. (2022)	-	MT452510
P. minutispora	GT21030	Belgium	Unpublished	OQ746395	OQ749903
P. minutispora	LD5028	Belgium	Unpublished	OQ746341	OQ729761
P. murrillii	AH:48382	Spain	Martín et al. (2020)	-	MH322683
P. myceliosa	ANT057-QFB28646	Canada	Unpublished	-	MN992499
P. nigricans	AMB 18589	Italy	Franchi et al. (2022)	MT053247	MT055970
P. ochracea	S 1	USA	Unpublished	AY577850	-
P. ochracea	AMB 18542	Italy	Franchi et al. (2022)	MT053211	MT055924
P. ochraceovirens	OSC 23475	USA	Giachini et al. (2010)	AY574714	-
P. pseudozippelii	BBH 43576	Thailand	Wannathes et al. (2018)	MG214662	MG214660
P. pseudozippelii	BBH 43575 (T)	Thailand	Wannathes et al. (2018)	MG214663	MG214661
Ramaria admiratia	TENN 69114	USA	Petersen et al. (2014)	KJ416134	-
R. admiratia	TFB 14450 (T)	USA	Petersen et al. (2014)	-	KJ416133
R. aurantiisiccescens	OSC 65703	USA	Unpublished	EU669298	EU669247
R. aurantiisiccescens	OSC 130871	USA	Unpublished	JX287480	JX310388
R. botrytis	AMB 18201 (T)	Italy	Franchi et al. (2022)	NG_241889	NR_189799
R. botrytis	GM19124	Argentina	González et al. (2022)	OP177872	OP177708
R. calvodistalis	TENN 69095	USA	Petersen et al. (2014)	KJ416135	-
R. calvodistalis	TENN 69095 (T)	USA	Petersen et al. (2014)	-	KJ416132
R. cf. celerivirescens	AGK 072	USA	Unpublished	-	JQ408243
R. foetida	AGK 058	USA	Unpublished	JQ408239	-
R. gracilis	OSC 134659	USA	Unpublished	JX287487	JX310399
R. gracilis	OSC 112168	USA	Unpublished	KY354718	KY354745
R. largentii	OSC 67012	USA	Unpublished	KP637058	KP658130
R. largentii	OSC 140726	USA	Unpublished	JX287489	-
R. luteovernalis	MCVE 28662	Italy	Franchi et al. (2015)	-	KT357476
R. luteovernalis	MCVE 28637 (T)	Italy	Franchi et al. (2015)	-	KT357471
Turbinellus squamosus	HKAS 70249	USA	Fan et al. (2023)	NG_243820	NR_198452
Turbinellus parvisporus	HKAS 89475	USA	Fan et al. (2023)	-	NR_198453
Turbinellus fulvus	HKAS 57625	USA	Fan et al. (2023)	-	NR_198454
Turbinellus kauffmanii	MICH 10069	USA	Giachini et al. (2010)	NG_243644	-
Turbinellus imbricatus	HKAS 85905	USA	Fan et al. (2023)	NG_243816	-
Turbinellus squamosus	HKAS 70249	USA	Fan et al. (2023)	NG_243817	-
Turbinellus parvisporus	HKAS 89475	USA	Fan et al. (2023)	NG_243818	-
Turbinellus solidus	HKAS 92450	USA	Fan et al. (2023)	NG_243819	-
Phallus rugulosus	GDGM 73550	China	Li et al. (2020)	MT261859	PV578075
Phallus lutescens	PV565620	USA	Song et al. (2025)	NG_073753	NR_171847

## Sheet: Table S2
Table S1 Comparison on mitogenomes among species
Item	Ramaria brunnecliacina	Ramaria ichnusensis	Ramaria flavescens	Ramaria cf. rubripermanens	Ramaria rubella	Gomphus bijensis	Gomphus matijun
Subclass	Phallomycetidae	Phallomycetidae	Phallomycetidae	Phallomycetidae	Phallomycetidae	Phallomycetidae	Phallomycetidae
Order	Gomphales	Gomphales	Gomphales	Gomphales	Gomphales	Gomphales	Gomphales
Family	Gomphaceae	Gomphaceae	Gomphaceae	Gomphaceae	Gomphaceae	Gomphaceae	Gomphaceae
Accession number	PP847336	PP847337	PP847338	OM272988	OM272989	PP847340	PP847341
Genome size (bp)	78960	61851	81282	126497	143271	71976	85105
GC content (%)	24.8	24.7	27.6	28.92	31.69	25.0	24.6
Protein coding region (bp)	15519	15930	14771	16694	19584	15741	21795
Intron region (bp)	15006	14299	12828	59782	67119	7546	12713
RNA region (bp)	8744	10837	9815	7264	7408	7326	7680
Intergenic region (bp)	39691	20216	43868	42757	49160	41163	42927

## Sheet: Table S3
Table S1 Characterization and annotation of the three Gomphus mitogenomes
Gomphus matijun					Gomphus Bijensis
Name	Type	Start	Stop	Length	Name	Type	Start	Stop	Length
cox1 CDS	CDS	1	11331	1608	cox1 CDS	CDS	1	9205	1659
cox2 CDS	CDS	36985	39471	762	nad2 CDS	CDS	44117	46363	2247
nad2 CDS	CDS	54531	56765	2235	rps3 CDS	CDS	69078	71096	2019
nad1 CDS	CDS	61437	63641	939	nad4 CDS	CDS	10566	12017	1452
orf726	CDS	44704	46884	2181	cob CDS	CDS	58774	60153	1380
rps3 CDS	CDS	82247	84265	2019	nad1 CDS	CDS	50967	51983	1017
nad5 CDS	CDS	21501	22964	1464	cox3 CDS	CDS	12940	13818	879
nad4 CDS	CDS	12701	14113	1413	atp6 CDS	CDS	66439	67284	846
cob CDS	CDS	70195	71562	1368	cox2 CDS	CDS	32309	33070	762
orf364	CDS	37348	38442	1095	nad6 CDS	CDS	56673	57353	681
orf353	CDS	5893	6954	1062	orf201	CDS	19048	19653	606
orf352	CDS	1800	2858	1059	nad5 CDS	CDS	18191	18748	558
orf322	CDS	3101	4069	969	orf178	CDS	20873	21409	537
orf314	CDS	9774	10718	945	nad3 CDS	CDS	46364	46744	381
orf303	CDS	280	1191	912	nad4L CDS	CDS	17874	18191	318
orf279	CDS	8387	9226	840	atp9 CDS	CDS	71196	71423	228
orf272	CDS	4832	5650	819	atp8 CDS	CDS	15421	15591	171
cox3 CDS	CDS	16339	17151	813	cox1 exon 2	exon	1517	1850	334
orf261	CDS	7131	7916	786	cox1 exon 1	exon	1	329	329
atp6 CDS	CDS	79556	80335	780	cox1 exon 6	exon	8900	9205	306
nad6 CDS	CDS	68400	69047	648	cox1 exon 4	exon	4736	4997	262
orf196	CDS	32436	33026	591	cox1 exon 5	exon	7448	7645	198
orf178	CDS	24180	24716	537	cox1 exon 4	exon	6119	6254	136
orf170	CDS	30396	30908	513	cox1 exon 3	exon	3055	3148	94
orf140	CDS	65673	66095	423	cox1 gene	gene	1	9205	9205
nad3 CDS	CDS	56781	57146	366	rnl gene	gene	24137	27888	3752
nad4L CDS	CDS	21235	21501	267	nad2 gene	gene	44117	46363	2247
atp9 CDS	CDS	84372	84593	222	rps3 gene	gene	69078	71096	2019
atp8 CDS	CDS	18739	18897	159	rns gene	gene	62657	64358	1702
nad1 exon 2	exon	62812	63641	830	nad4 gene	gene	10566	12017	1452
cox2 exon 2	exon	39073	39471	399	cob gene	gene	58774	60153	1380
cox2 exon 1	exon	36985	37347	363	nad1 gene	gene	50967	51983	1017
cox1 exon 2	exon	1466	1799	334	cox3 gene	gene	12940	13818	879
cox1 exon 8	exon	11026	11331	306	atp6 gene	gene	66439	67284	846
cox1 exon 1	exon	1	278	278	cox2 gene	gene	32309	33070	762
cox1 exon 7	exon	9576	9773	198	nad6	gene	56673	57353	681
cox1 exon 4	exon	5702	5892	191	orf201	gene	19048	19653	606
cox1 exon 6	exon	8251	8386	136	nad5 gene	gene	18191	18748	558
nad1 exon1	exon	61437	61545	109	orf178	gene	20873	21409	537
cox1 exon 3	exon	3005	3098	94	nad3 gene	gene	46364	46744	381
cox1 exon 5	exon	7059	7129	71	nad4L	gene	17874	18191	318
cox1 gene	gene	1	11331	11331	atp9 gene	gene	71196	71423	228
rnl	gene	27557	31527	3971	atp8 gene	gene	15421	15591	171
cox2 gene	gene	36985	39471	2487	trnS(tga) gene	gene	67710	67797	88
nad2 gene	gene	54531	56765	2235	trnL(tag) gene	gene	65576	65660	85
nad1 gene	gene	61437	63641	2205	trnY(gta) gene	gene	35596	35679	84
orf726	gene	44704	46884	2181	trnL(taa) gene	gene	39382	39465	84
rps3 gene	gene	82248	84264	2017	trnS(gct) gene	gene	47316	47395	80
rns	gene	75717	77553	1837	trnQ(ttg) gene	gene	47614	47689	76
nad5 gene	gene	21501	22964	1464	trnC(gca) gene	gene	23434	23508	75
nad4 gene	gene	12701	14113	1413	trnH(gtg) gene	gene	48045	48119	75
cob gene	gene	70195	71562	1368	trnD(gtc) gene	gene	17134	17206	73
orf364	gene	37348	38442	1095	trnM(cat) gene	gene	36058	36130	73
orf353	gene	5893	6954	1062	trnK(ttt) gene	gene	43586	43658	73
orf352	gene	1800	2858	1059	trnM(cat) gene	gene	49319	49391	73
orf322	gene	3101	4069	969	trnR(tcg) gene	gene	65872	65944	73
orf314	gene	9774	10718	945	trnP(tgg) gene	gene	68293	68365	73
orf303	gene	280	1191	912	trnW(cca) gene	gene	15826	15897	72
orf279	gene	8387	9226	840	trnN(gtt) gene	gene	22686	22757	72
orf272	gene	4832	5650	819	trnF(gaa) gene	gene	35232	35303	72
cox3 gene	gene	16339	17151	813	trnG(tcc) gene	gene	40589	40660	72
orf261	gene	7131	7916	786	trnE(ttc) gene	gene	40972	41043	72
atp6 gene	gene	79556	80335	780	trnT(tgt) gene	gene	42139	42210	72
nad6 gene	gene	68400	69047	648	trnR(tct) gene	gene	23788	23858	71
orf196	gene	32436	33026	591	trnA(tgc) gene	gene	34620	34690	71
orf178	gene	24180	24716	537	trnM(cat) gene	gene	40792	40862	71
orf170	gene	30396	30908	513	trnI(gat) gene	gene	43169	43239	71
orf140	gene	65673	66095	423	trnV(tac) gene	gene	64620	64690	71
nad3 gene	gene	56781	57146	366	cox1 intron 3	intron	3149	4735	1587
nad4L gene	gene	21235	21501	267	cox1 intron 6	intron	7646	8899	1254
apt9 gene	gene	84372	84593	222	cox1 intron 2	intron	1851	3054	1204
atp8 gene	gene	18739	18897	159	cox1 intron 5	intron	6255	7447	1193
trnS(uga) gene	gene	80839	80926	88	cox1 intron 1	intron	330	1516	1187
trnL(uag) gene	gene	78640	78724	85	cox1 intron 4	intron	4998	6118	1121
trnY(gua) gene	gene	42005	42088	84	rnl rRNA	rRNA	24137	27888	3752
trnL(uaa) gene	gene	49803	49886	84	rns rRNA	rRNA	62657	64358	1702
trnS(gcu) gene	gene	57708	57787	80	trnS(tga) tRNA	tRNA	67710	67797	88
trnQ(uug) gene	gene	58010	58085	76	trnL(tag) tRNA	tRNA	65576	65660	85
trnC(gca) gene	gene	26854	26928	75	trnY(gta) tRNA	tRNA	35596	35679	84
trnH(gug) gene	gene	58435	58509	75	trnL(taa) tRNA	tRNA	39382	39465	84
trnD(guc) gene	gene	20441	20513	73	trnS(gct) tRNA	tRNA	47316	47395	80
trnM(cau) gene	gene	42464	42536	73	trnQ(ttg) tRNA	tRNA	47614	47689	76
trnK(uuu) gene	gene	53949	54021	73	trnC(gca) tRNA	tRNA	23434	23508	75
trnM(cam) gene	gene	59714	59786	73	trnH(gtg) tRNA	tRNA	48045	48119	75
trnR(ucg) gene	gene	78921	78993	73	trnD(gtc) tRNA	tRNA	17134	17206	73
trnP(ugg) gene	gene	81469	81541	73	trnM(cat) tRNA	tRNA	36058	36130	73
trnW(cca) tRNA	gene	19156	19227	72	trnK(ttt) tRNA	tRNA	43586	43658	73
trnN(guu) gene	gene	26007	26078	72	trnM(cat) tRNA	tRNA	49319	49391	73
trnF(gaa) gene	gene	41627	41698	72	trnR(tcg) tRNA	tRNA	65872	65944	73
trnG(ucc) gene	gene	50998	51069	72	trnP(tgg) tRNA	tRNA	68293	68365	73
trnE(uuc) gene	gene	51380	51451	72	trnW(cca) tRNA	tRNA	15826	15897	72
trnT(ugu) gene	gene	52563	52634	72	trnN(gtt) tRNA	tRNA	22686	22757	72
trnR(ucu) gene	gene	27197	27267	71	trnF(gaa) tRNA	tRNA	35232	35303	72
trnA(ugc) gene	gene	41010	41080	71	trnG(tcc) tRNA	tRNA	40589	40660	72
tRNAM(cau) gene	gene	51201	51271	71	trnE(ttc) tRNA	tRNA	40972	41043	72
trnI(gau) gene	gene	53548	53618	71	trnT(tgt) tRNA	tRNA	42139	42210	72
trnV(uac) gene	gene	77712	77782	71	trnR(tct) tRNA	tRNA	23788	23858	71
cox1 intron 3	intron	3099	5701	2603	trnA(tgc) tRNA	tRNA	34620	34690	71
cox2 intron 1	intron	37348	39072	1725	trnM(cat) tRNA	tRNA	40792	40862	71
nad1 intron 1	intron	61546	62811	1266	trnI(gat) tRNA	tRNA	43169	43239	71
cox1 intron 7	intron	9774	11025	1252	trnV(tac) tRNA	tRNA	64620	64690	71
cox1 intron 2	intron	1800	3004	1205
cox1 intron 6	intron	8387	9575	1189
cox1 intron 1	intron	280	1465	1186
cox1 intron 4	intron	5893	7058	1166
cox1 intron 5	intron	7130	8250	1121
rnl	rRNA	27557	31527	3971
rns	rRNA	75717	77553	1837
trnS(uga) tRNA	tRNA	80839	80926	88
trnL(uag) tRNA	tRNA	78640	78724	85
trnY(gua) tRNA	tRNA	42005	42088	84
trnL(uaa) tRNA	tRNA	49803	49886	84
trnS(gcu) tRNA	tRNA	57708	57787	80
trnQ(uug) tRNA	tRNA	58010	58085	76
trnC(gca) tRNA	tRNA	26854	26928	75
trnH(gug) tRNA	tRNA	58435	58509	75
trnD(guc) tRNA	tRNA	20441	20513	73
trnM(cau) tRNA	tRNA	42464	42536	73
trnK(uuu) tRNA	tRNA	53949	54021	73
trnM(cam) tRNA	tRNA	59714	59786	73
trnR(ucg) tRNA	tRNA	78921	78993	73
trnP(ugg) tRNA	tRNA	81469	81541	73
trnW(cca) tRNA	tRNA	19156	19227	72
trnN(guu) tRNA	tRNA	26007	26078	72
trnF(gaa) tRNA	tRNA	41627	41698	72
trnG(ucc) tRNA	tRNA	50998	51069	72
trnE(uuc) tRNA	tRNA	51380	51451	72
trnT(ugu) tRNA	tRNA	52563	52634	72
trnR(ucu) gene	tRNA	27197	27267	71
trnA(ugc) tRNA	tRNA	41010	41080	71
trnM(cau) tRNA	tRNA	51201	51271	71
trnI(gau) tRNA	tRNA	53548	53618	71
trnV(uac) tRNA	tRNA	77712	77782	71

## Sheet: Table S4
Table S3 Species information used for phylogenetic analysis in this study
Species	GenBank accession number
Tremella fuciformis	NC_036422
Thelephora aurantiotincta	NC_054311
Sarcodon imbricatus	PP_712884
Thelephora ganbajun	KY_245891
Russula emetica	NC_088766
Hericium coralloides	PP_430368
Hericium erinaceus	ON_527788
Russula rosea	NC_063592
Coprinellus micaceus	NC_057083
Coprinopsis cinerea	NW_0330747
Hygrophorus russula	NC_039589
Hygrocybe punicea	OY744474
Ganoderma applanatum	NC_027188
Ganoderma meredithae	NC_026782
Trametes meyenii	NC_086790
Trametes maxima	NC_086789
Leiotrametes menziesii	NC_086785
Pleurotus giganteus	NC_062374
Pleurotus cornucopiae	NC_038091
Mutinus fleischeri	OK_338766
Phallus dongsun	PP6_21566
Ramaria rubella	NC_068232
Ramaria cf. rubripermanens	NC_068231
Phallus echinovolvatus	NC_050042
Turbinellus floccosus	NC_045218
Sphaerobolus stellatus	MT176429
Lactifluus hygrophoroides	NC_038206
Lactarius hatsudake	NC_038205
Lanmaoa macrocarpa	NC_080885
Coniophora puteana	XM_077034
Clavaria fumosa	NC_056336
Clavulina sp.	MT_649302
Cantharellus lutescens	NC_037757
Cantharellus appalachiensis	NC_037756
Tylopilus brunneirubens	NC_084291
Butyriboletus hainanensis	NC_082970
Tylopilus plumbeoviolaceoides	NC_056835
Elmerina hispida	NC_086750
Auricularia villosula	NC_064342
Auricularia heimuer	MW_542136
Amanita sinensis	NC_058596
Amanita muscaria	NC_045199
Agaricus bitorquis	NC_077556
Lentinula edodes	NC_018365
Coprinus comatus	NC_059951
Leucoagaricus naucinus	MZ352929
Ramaria rubella	NC_068232
Turbinellus floccosus	NC_045218
Coprinellus micaceus	NC_057083
Gymnopilus junonius	NC_057300
Lactifluus hygrophoroides	NC_038206
Lactarius hatsudake	NC_038205
Clavaria fumosa	NC_056336
Hygrophorus russula	NC_039589
Hericium coralloides	PP_430368
Hericium erinaceus	ON_527788
Trametes maxima	NC_086789
Gomphus bijiensis sp. nov.	PX_373692
Gomphus matijun	PX_373691
